# Supplementary material for: An effective and rapidly degradable disinfectant from disinfection byproducts
Source: Nat Commun. 2024 Jun 7;15:4888. doi: 10.1038/s41467-024-48752-w (PMC11161644; doi:10.1038/s41467-024-48752-w)
Supplement: Supplementary file 4 — Source Data [file 41467_2024_48752_MOESM4_ESM.xlsx]

## Sheet: Fig. 2a
PCMX	Dose × contact time (min mg L-1)	Log (N/N0)
		#1	#2
	675	-0.309382	-0.218416
	875	-1.59794	-1.8451
	1000	-3.54407	-3.72016
	1125	-5.02119	-4.36798
	1250	-6.49009	-6.61066
2,4-DCPh	Dose × contact time (min mg L-1)	Log (N/N0)
		#1	#2
	2000	-1.39121	-1.09691
	2125	-1.83086	-1.85982
	2250	-2.77276	-2.08355
	2375	-3.32222	-3.02119
2,4-DBPh	Dose × contact time (min mg L-1)	Log (N/N0)
		#1	#2
	1250	-1.2646	-1.23564
	1500	-1.66005	-1.8819
	1750	-3.25964	-2.91632
	1875	-4.32222	-3.41913
	2000	-4.66901	-4.66901
2,4-DIPh	Dose × contact time (min mg L-1)	Log (N/N0)
		#1	#2
	375	-0.875061	-0.544068
	500	-2.02119	-1.72016
	575	-2.76592	-3.32222
	625	-3.8451	-4.32222
2,5-DCHQ	Dose × contact time (min mg L-1)	Log (N/N0)
		#1	#2
	2000	-0.909346	-0.994776
	2500	-1.09405	-1.00048
	3000	-1.45467	-1.35574
	4500	-2.40033	-2.41497
	6000	-3.72859	-4.18089
2,5-DBHQ	Dose × contact time (min mg L-1)	Log (N/N0)
		#1	#2
	2000	-0.210853	-0.210853
	2375	-0.845098	-0.652902
	4500	-1.24883	-1.18668
	6000	-2.45389	-2.12526
	7500	-3.28083	-2.59794
2,5-DIHQ	Dose × contact time (min mg L-1)	Log (N/N0)
		#1	#2
	1375	-0.754018	-0.907246
	1500	-1.11041	-1.77638
	2000	-1.83194	-2.10171
	2500	-3.66381	-3.31702
5-CSA	Dose × contact time (min mg L-1)	Log (N/N0)
		#1	#2
	5000	-0.312697	-0.26394
	10000	-0.167997	-0.151841
	15000	-0.273038	-0.21765
5-BSA	Dose × contact time (min mg L-1)	Log (N/N0)
		#1	#2
	5000	-0.367977	-0.330993
	10000	-0.328013	-0.325792
	15000	-0.131532	-0.246134
5-ISA	Dose × contact time (min mg L-1)	Log (N/N0)
		#1	#2
	5000	-0.477121	-0.477121
	10000	-0.377737	-0.358431
	15000	-0.3728	-0.329091

## Sheet: Fig. 2b
Compound	Dose (mg L-1)	Log (N/N0)
		pH 6.2		pH 7.2		pH 8.2
		#1	#2	#1	#2	#1	#2
2,4-DCPh	475	-3.02428	-3.22325	-3.32222	-3.02119	-3.29016	-2.98713
2,4-DBPh	350	-3.34928	-3.48166	-3.25964	-2.91632	-3.573	-3.22968
2,4-DIPh	115	-3.32933	-3.19614	-2.76592	-3.32222	-3.01852	-3.25499
2,5-DCHQ	1200	-2.27599	-2.14881	-3.72859	-4.18089	-4.17952	-3.61525
2,5-BDHQ	1500	-1.34777	-1.40917	-3.28083	-2.59794	-3.83899	-3.32565
2,5-DIHQ	500	-1.76138	-1.80277	-3.66381	-3.31702	-5.50174	-5.80277
PCMX	200	-4.18999	-3.43729	-3.54407	-3.72016	-5.5563	-4.68124
5-CSA	3000	-0.218245	-0.233815	-0.273038	-0.21765	-0.304179	-0.263597
5-BSA	3000	-0.220705	-0.293097	-0.131532	-0.246134	-0.330735	-0.315337
5-ISA	3000	-0.247182	-0.321509	-0.3728	-0.329091	-0.282383	-0.265467

## Sheet: Fig. 2c
Compound	Dose (mg L-1)	Log (N/N0)
		C. albicans		S. aureus		MS2
		#1	#2	#1	#2	#1	#2
2,4-DCPh	300	-0.236089	-0.190332	-0.625618	-0.557834	-0.549208	-0.482261
2,4-DBPh	300	-1.67182	-1.73549	-0.668775	-0.804654	-0.965631	-1.13703
2,4-DIPh	300	-5.49136	-5.49136	-4.49485	-4.54061	-2.16599	-2.7253
2,5-DCHQ	300	-0.22316	-0.0753584	-0.434152	-0.59176	0.0612697	-0.176091
2,5-BDHQ	300	-0.050999	0.095129	-0.619789	-0.950782	-1.21316	-0.501481
2,5-DIHQ	300	-0.393422	-0.31424	-0.791559	-0.841638	-1.11027	-0.875061
PCMX	300	-3.49351	-2.89145	-3.03925	-3.51055	-1.02633	-1.24818

## Sheet: Fig. 2d
PCMX				2,4-DCPh				2,4-DBPh				2,4-DIPh				2,5-DCHQ				2,5-DBHQ				2,5-DIHQ
Dilution factor	Normal development (%)			Dilution factor	Normal development (%)			Dilution factor	Normal development (%)			Dilution factor	Normal development (%)			Dilution factor	Normal development (%)			Dilution factor	Normal development (%)			Dilution factor	Normal development (%)
	#1	#2			#1	#2			#1	#2			#1	#2			#1	#2			#1	#2			#1	#2
6.7143	0	0		9.6524	0	0		11.1486	0	0		14.7221	3.47488	5.22072		557.542	8.64198	6.06062		366.306	0	0		86.0274	0.872923	0
7.2308	4.23197	2.75623		13.1623	7.69108	7.50892		13.3783	15.2624	20.2196		16.1943	15.5532	11.251		1115.08	42.6369	40.0555		439.567	8.76033	2.20587		103.233	7.70669	3.40451
7.6735	25.4292	17.7492		16.0873	35.5728	39.4272		16.7229	45.6306	47.4814		17.0467	28.4871	30.5605		1393.85	77.0891	77.2417		549.459	13.3508	11.7022		129.041	16.1617	11.8279
8.1739	29.4152	29.5272		20.6836	55.5625	48.4375		22.2972	71.5034	77.6566		17.9937	62.9083	58.6107		2787.71	85.5556	87.7778		732.612	55.6452	53.271		172.055	46.0177	46.8181
8.7442	46.0367	46.2529		28.9571	80.2893	76.7107		33.4458	83.2326	85.1374		19.0522	71.0249	62.3085		5575.42	88.6789	83.1961		1098.92	74.7747	73.7705		258.082	63.2599	58.9623
9.4	62.197	56.894		57.9141	81.6957	84.3043		66.8916	89.9171	84.7809		21.5924	85.4546	82.7272		seawater control	92.3077	88.6525		2197.84	91.7072	82.9908		516.165	88.6525	83.3333
10.4444	76.1488	70.708		seawater control	83.7566	88.2434		133.783	89.4695	80.5305		seawater control	87.1699	87.5873						seawater control	92.3077	88.6525		seawater control	92.3077	88.6525
11.75	84.2038	84.2038						seawater control	88.7314	82.8686
seawater control	85.7011	80.8931

## Sheet: Fig. 2e
PCMX				2,4-DCPh				2,4-DBPh				2,4-DIPh				2,5-DCHQ				2,5-DBHQ				2,5-DIHQ
Degradation time (h)	Ln (C/C0)			Degradation time (h)	Ln (C/C0)			Degradation time (h)	Ln (C/C0)			Degradation time (h)	Ln (C/C0)			Degradation time (min)	Ln (C/C0)			Degradation time (min)	Ln (C/C0)			Degradation time (min)	Ln (C/C0)
	#1	#2			#1	#2			#1	#2			#1	#2			#1	#2			#1	#2			#1	#2
0	0	0		0	0	0		0	0	0		0	0	0		0	0	0		0	0	0		0	0	0
2	-0.0265581	-0.00998923		12	-0.162519	-0.182833		12	-0.248461	-0.28624		2	-0.0853605	-0.0412176		2	-0.197109	-0.153151		2	-0.18536	-0.0791734		2	-0.197317	-0.159389
7	-0.0282027	0.00215843		24	-0.371064	-0.363382		24	-0.478036	-0.422386		5	-0.122314	-0.0490953		4	-0.474996	-0.399483		4	-0.371622	-0.314854		4	-0.411296	-0.371564
20	-0.0725707	-0.0560226		36	-0.579818	-0.60303		36	-0.803969	-0.647797		18	-0.142288	-0.192173		8	-0.962218	-0.858022		8	-0.738501	-0.634149		8	-0.777203	-0.726616
24	-0.0943107	-0.041429		48	-0.755023	-0.806869		48	-0.972173	-0.957584		23	-0.220545	-0.204851		12	-1.31914	-1.47841		12	-1.00883	-0.962782		12	-1.01179	-0.977699
48	-0.135262	-0.130306		60	-0.941609	-0.918143		60	-1.15787	-1.26399		28	-0.262192	-0.223858		16	-1.49852	-1.45815		16	-1.23599	-1.11345		16	-1.36028	-1.0947
72	-0.20333	-0.153905		72	-1.10866	-1.00303		72	-1.46968	-1.48659		42	-0.445515	-0.375831		20	-1.65023	-1.57022		20	-1.35076	-1.22611		20	-1.27352	-1.19565
96	-0.205144	-0.294424		84	-1.30933	-1.2452		84	-1.7148	-1.7133		52	-0.470826	-0.492842
				96	-1.59213	-1.42752		96	-1.89712	-1.93532		70	-0.576186	-0.539852
												96	-0.796529	-0.686862

## Sheet: Fig. 2f
PCMX				2,4-DCPh				2,4-DBPh				2,4-DIPh				2,5-DCHQ				2,5-DBHQ				2,5-DIHQ
Degradation time (h)	Ln (C/C0)			Degradation time (h)	Ln (C/C0)			Degradation time (h)	Ln (C/C0)			Degradation time (h)	Ln (C/C0)			Degradation time (min)	Ln (C/C0)			Degradation time (min)	Ln (C/C0)			Degradation time (min)	Ln (C/C0)
	#1	#2			#1	#2			#1	#2			#1	#2			#1	#2			#1	#2			#1	#2
0	0	0		0	0	0		0	0	0		0	0	0		0	0	0		0	0	0		0	0	0
24	-0.0041744	0.00679239		24	0.00809416	0.00600484		24	0.018242	0.00600602		24	0.00446967	0.00466871		2	-0.231984	-0.208901		2	-0.294659	-0.247461		2	-0.196542	-0.159389
48	-0.00162131	-0.0070755		48	0.00715634	0.00639734		48	0.0051414	-0.000753296		48	0.0167439	0.0142962		4	-0.424933	-0.38518		4	-0.449359	-0.501857		4	-0.410521	-0.371564
72	-0.0111707	-0.00447533		72	-0.00939955	-0.00822887		72	-0.00147384	0.00525724		72	0.0208021	-0.041152		8	-0.992917	-0.997359		8	-0.866916	-0.77119		8	-0.776428	-0.726616
120	-0.00855988	-0.0194596		120	-0.034358	-0.0290492		120	-0.00813313	-0.0243915		120	-0.0126079	-0.0221087		12	-1.30967	-1.2205		12	-1.07019	-1.02065		12	-1.01102	-0.977699
																16	-1.50828	-1.37003		16	-1.29602	-1.24379		16	-1.3595	-1.0947
																20	-1.53127	-1.47182		20	-1.35133	-1.40142		20	-1.27274	-1.19565

## Sheet: Fig. 3a
E. coli
Compound	Dose × contact time (min mg L-1)	Log (N/N0)
		#1	#2
PCMX	675	-0.309382	-0.218416
	875	-1.59794	-1.8451
	1000	-3.54407	-3.72016
	1125	-5.02119	-4.36798
	1250	-6.49009	-6.61066
2,6-DCQ	37.5	-0.765917	-0.589826
	50	-1.78878	-1.72859
	62.5	-3.18089	-2.71849
	75	-4.40274	-4.07823
S. aureus
Compound	Dose × contact time (min mg L-1)	Log (N/N0)
		#1	#2
PCMX	750	-0.455203	-0.37071
	1000	-0.620683	-0.71536
	1250	-1.73239	-1.76236
	1500	-3.03925	-3.51055
	2000	-4.10231	-5.0054
2,6-DCQ	50	-1.30617	-1.07209
	100	-2.51445	-1.68391
	150	-3.06349	-2.8768
	200	-4.79588	-3.95078
	250	-5.26761	-4.89963
C. albicans
Compound	Dose × contact time (min mg L-1)	Log (N/N0)
		#1	#2
PCMX	1000	-0.574031	-0.624005
	1250	-1.90849	-1.40334
	1500	-3.49351	-2.89145
	1750	-3.22724	-3.30643
	2000	-4.95424	-3.85927
2,6-DCQ	100	-0.285236	-0.145057
	125	-1.62804	-1.58827
	150	-1.98621	-1.58288
	175	-4.01424	-2.81926
	200	-4.41218	-4.12963
	250	-4.8057	-4.72543
MS2
Compound	Dose × contact time (min mg L-1)	Log (N/N0)
		#1	#2
PCMX	500	-0.0720864	0.177791
	1500	-1.02633	-1.24818
	2500	-1.85754	-1.53148
	3750	-2.54921	-2.04861
	5000	-2.80231	-2.73629
2,6-DCQ	25	0.201954	0.0770152
	75	-0.989329	-0.952948
	125	-1.4111	-1.52504
	175	-2.64806	-2.3032
	250	-3.23874	-2.9018

## Sheet: Fig. 3b
pH 8.2 with solar irradiation				pH 7.2 with solar irradiation				pH 6.2 with solar irradiation				pH 8.2 in darkness				pH 7.2 in darkness				pH 6.2 in darkness
Degradation time (h)	Ln (C/C0)			Degradation time (h)	Ln (C/C0)			Degradation time (h)	Ln (C/C0)			Degradation time (h)	Ln (C/C0)			Degradation time (h)	Ln (C/C0)			Degradation time (h)	Ln (C/C0)
	#1	#2			#1	#2			#1	#2			#1	#2			#1	#2			#1	#2
0	0	0		0	0	0		0	0	0		0	0	0		0	0	0		0	0	0
0.25	-0.0522997	-0.091762		0.5	-0.0978438	-0.0771024		1	-0.200428	-0.199436		0.25	-0.0904657	-0.170301		0.5	-0.0618754	0.0615167		1	0.00946328	-0.00789998
0.5	-0.145465	-0.162612		0.75	-0.13415	-0.141003		1.5	-0.247585	-0.227729		0.5	-0.160574	-0.357605		1	-0.12901	-0.0788939		2	-0.0351139	-0.00848846
0.75	-0.266243	-0.258108		1	-0.194601	-0.190203		2	-0.350273	-0.344949		1	-0.356433	-0.572771		1.5	-0.0788939	-0.0505676		4	-0.130818	-0.072747
1	-0.403778	-0.425813		1.5	-0.260548	-0.258486		3	-0.504797	-0.472283		1.5	-0.575015	-0.707463		2	-0.000689893	0.000344768		6	-0.0411636	-0.0404805
1.5	-0.769108	-0.694728		2	-0.310839	-0.331237		4.5	-0.718136	-0.711343		2	-0.69872	-0.793675		3	-0.106127	-0.0777752		12	-0.0587412	-0.036732
2.5	-1.17312	-1.3315		3	-0.577143	-0.616752		7	-1.079	-1.32505		3	-1.12828	-1.18197		4	-0.155646	-0.135306		21	-0.110474	-0.166965
				4.5	-1.14897	-1.04504						4	-1.56138	-1.89721		6	-0.159683	-0.156855		27	-0.250961	-0.25593
												6	-2.34993	-2.39222		12	-0.257342	-0.382119		29	-0.294437	-0.266781
												7.5	-2.91882	-2.95043		21	-0.896657	-0.885728		40	-0.383726	-0.38656
																42	-2.44003	-2.3551

## Sheet: Fig. 3c
Degradation time (h)	Peak area
	SIR 177	SIR 191	SIR 157	SIR 333
0	56527.8	2432	131	25
0.25	52714.2	9916	1090	566
0.5	43813	13509	1291	1172
0.75	43401.4	15961	1521	1708
1	36894.2	16217	1656	2037
1.25	32960.2	18034	1663	2462
1.5	27035.4	18424	1773	2725
1.75	24446.8	19823	1891	2905
2	22195.6	19969	1830	3055
2.25	19679.8	21520	2020	3331
2.5	17152.8	22505	2128	3689
2.75	15608.6	23670	2115	3558
3	13185.2	24273	2124	3681
3.25	11984	25472	2427	3675
3.5	9914.8	25650	2418	3524
3.75	9088.8	25488	2409	3765
4	7959	26847	2447	3768
4.5	5577.6	26676	2594	3886
5	3985.8	25931	2821	4092
5.5	3297	27605	2983	3835
6	2396.8	26995	3514	3706
6.5	1625.4	/	/	/
7	1309	/	/	/
7.5	1015	/	/	/
8	866.6	26518	4489	3365
10	310.8	24223	4560	2830
12	140	24578	4418	2308
14	81.2	24730	4868	1768
16	0	24857	4755	1379
18	0	23474	4648	1089
20	0	23553	5024	896
24	0	23064	4289	463

## Sheet: Fig. 3e
PCMX_0 h				PCMX_48 h
Dilution factor	Normal development (%)			Dilution factor	Normal development (%)
	#1	#2			#1	#2
6.7143	0	0		6.7143	0	0
7.2308	4.23197	2.75623		7.2308	0	0
7.6735	25.4292	17.7492		7.6735	5.71979	1.37901
8.1739	29.4152	29.5272		8.1739	20.3803	14.4749
8.7442	46.2529	46.0367		8.7442	43.6056	44.3682
9.4	56.894	62.197		9.4	43.7739	49.5131
10.4444	76.1488	70.708		10.4444	54.207	47.1234
11.75	84.2318	84.1758		11.75	73.3565	68.3577
seawater control	85.7011	80.8931		seawater control	85.7011	80.8931
2,6-DCQ_0 h				2,6-DCQ_1 h				2,6-DCQ_2 h				2,6-DCQ_4 h				2,6-DCQ_6 h				2,6-DCQ_10 h				2,6-DCQ_24 h				2,6-DCQ_48 h
Dilution factor	Normal development (%)			Dilution factor	Normal development (%)			Dilution factor	Normal development (%)			Dilution factor	Normal development (%)			Dilution factor	Normal development (%)			Dilution factor	Normal development (%)			Dilution factor	Normal development (%)			Dilution factor	Normal development (%)
	#1	#2			#1	#2			#1	#2			#1	#2			#1	#2			#1	#2			#1	#2			#1	#2
12.8	7.40738	6.66662		6.4	1.88558	1.14482		6.4	11.0368	10.1754		1.28	3.42858	2.68782		0.8	0	0		0.3657	0	0		0.2844	11.3922	10.426		0.2695	37.7015	37.2985
17.0667	16.2963	20.7921		8.5333	4.18643	11.8136		8.5333	46.773	42.9328		1.6	15.8884	20.3842		0.9143	0	0		0.4267	10.4446	5.94881		0.32	28.4579	28.4579		0.2844	52.938	47.9316
21.3333	42.1875	37.2727		10.6667	24.138	24.6154		10.6667	58.0645	64.2277		1.8286	27.1674	32.6748		1.0667	6.42136	4.80464		0.512	22.4806	12.844		0.3657	46.3636	52.9132		0.32	57.0093	59.2105
25.6	62.0155	62.3077		12.8	51.5152	47.1698		12.8	77.7778	71.0938		2.1333	54.2087	56.2379		1.28	19.2308	16.923		0.64	50	42.3728		0.4267	72.0505	66.5657		0.3657	74.6032	77.2414
32	80	80.822		16	70.5883	65.2173		16	82.2282	85.1792		2.8444	78.1453	71.7507		1.6	44.5256	45.8716		0.8533	73.1885	72.3577		0.512	75.7656	68.6094		0.4267	81.3111	83.4889
42.6667	76.7442	82.4428		21.3333	85	82.8358		21.3333	84.4901	85.7801		4.2667	76.1253	77.0995		1.8286	55.6999	52.4319		1.28	86.5288	89.8492		0.64	71.3237	68.0033		0.512	85.2896	79.5958
seawater control	83.3333	85.9649		32	86.087	85		seawater control	86.2903	84.8101		6.4	84.9579	81.2687		2.1333	82.0063	83.8851		seawater control	90.4	92.0354		1.28	76.9034	75.824		0.64	86.9401	87.7077
				seawater control	90.4	92.0354						seawater control	82.3725	79.7529		seawater control	89.2617	89.8437						seawater control	82.3725	79.7529		seawater control	89.2307	85.2459

[truncated: 5 more sheets: Supplementary Fig. 1, Supplementary Fig. 3, Supplementary Fig. 6, Supplementary Fig. 7, Supplementary Fig. 8]
